# Supplementary material for: 1,5-Bis(2-hy­droxy-3-meth­oxy­benzyl­idene)carbonohydrazide methanol 0.47-solvate
Source: Acta Crystallogr Sect E Struct Rep Online. 2014 Mar 12;70(Pt 4):o423. doi: 10.1107/S1600536814004802 (PMC3998575; doi:10.1107/S1600536814004802)
Supplement: Supplementary file 1 [file e-70-0o423-sup1.cif]

##############################################################################
#                                                                            #
# This CIF contains the data in a paper accepted for publication in          #
# Acta Crystallographica Section E. It conforms to the requirements of       #
# Notes for Authors for Acta Crystallographica Section E, and has been       #
# peer reviewed under the auspices of the IUCr Commission on Journals.       #
#                                                                            #
# Full details of the Crystallographic Information File format               #
# are given in the paper "The Crystallographic Information File (CIF):       #
# a New Standard Archive File for Crystallography" by S. R. Hall, F. H.      #
# Allen and I. D. Brown [Acta Cryst. (1991), A47, 655-685].                  #
#                                                                            #
# The current version of the core CIF dictionary is obtainable from          #
# ftp://ftp.iucr.org/pub/cif_core.dic.                                       #
#                                                                            #
# Software is freely available for graphical display of the structure(s)     #
# in this CIF. For information consult the CIF software page                 #
# http://www.iucr.org/resources/cif/software.                                #
#                                                                            #
# This file may be used for bona fide research purposes within the           #
# scientific community so long as proper attribution is given to the journal # 
# article from which it was obtained.                                        #
#                                                                            #
##############################################################################
data_I
_database_code_depnum_ccdc_archive 'CCDC 989432'
_audit_creation_method     SHELXL-97
_chemical_name_systematic
;
1,5-Bis(2-hydroxy-3-methoxybenzylidene)carbonohydrazide methanol 0.47-solvate
;
_chemical_name_common     ?
_chemical_formula_moiety     'C17 H18 N4 O5, 0.47(C1 H4 O)'
_chemical_formula_sum     'C17.47 H19.87 N4 O5.47'
_chemical_formula_iupac     'C17 H18 N4 O5, 0.47C1 H4 O'
_chemical_formula_weight     373.40
_chemical_melting_point     ?
_symmetry_cell_setting     orthorhombic
_symmetry_space_group_name_H-M     'F d d 2'
_symmetry_space_group_name_hall     'F 2 -2d'
loop_
    _symmetry_equiv_pos_as_xyz
    'x, y, z'
    '-x, -y, z'
    '-x+1/4, y+1/4, z+1/4'
    'x+3/4, -y+3/4, z+1/4'
    'x, y+1/2, z+1/2'
    '-x, -y+1/2, z+1/2'
    '-x+1/4, y+3/4, z+3/4'
    'x+3/4, -y+5/4, z+3/4'
    'x+1/2, y, z+1/2'
    '-x+1/2, -y, z+1/2'
    '-x+3/4, y+1/4, z+3/4'
    'x+5/4, -y+3/4, z+3/4'
    'x+1/2, y+1/2, z'
    '-x+1/2, -y+1/2, z'
    '-x+3/4, y+3/4, z+1/4'
    'x+5/4, -y+5/4, z+1/4'
_cell_length_a     9.4470(7)
_cell_length_b     17.5850(9)
_cell_length_c     22.8714(12)
_cell_angle_alpha     90.00
_cell_angle_beta     90.00
_cell_angle_gamma     90.00
_cell_volume     3799.5(4)
_cell_formula_units_Z     8
_cell_measurement_reflns_used     25
_cell_measurement_theta_min     11
_cell_measurement_theta_max     15
_cell_measurement_temperature     293(2)
_exptl_crystal_description     prismatic
_exptl_crystal_colour     colorless
_exptl_crystal_size_max     0.1
_exptl_crystal_size_mid     0.08
_exptl_crystal_size_min     0.05
_exptl_crystal_density_diffrn     1.306
_exptl_crystal_density_meas     ?
_exptl_crystal_density_method     'not measured'
_exptl_crystal_F_000     1571.4
_exptl_absorpt_coefficient_mu     0.099
_exptl_absorpt_correction_type     none
_exptl_absorpt_process_details     ?
_exptl_absorpt_correction_T_min     ?
_exptl_absorpt_correction_T_max     ?
_exptl_special_details     ?
_diffrn_ambient_temperature     293(2)
_diffrn_radiation_type     MoK\a
_diffrn_radiation_wavelength     0.71073
_diffrn_radiation_source     'fine-focus sealed tube'
_diffrn_radiation_monochromator     graphite
_diffrn_measurement_device_type     'Enraf--Nonius CAD-4'
_diffrn_measurement_device     '\k-geometry diffractometer'
_diffrn_measurement_method     'non-profiled omega/2theta scans'
_diffrn_reflns_number     9573
_diffrn_reflns_av_R_equivalents     0.1049
_diffrn_reflns_av_sigmaI/netI     0.0390
_diffrn_reflns_theta_min     2.60
_diffrn_reflns_theta_max     25.01
_diffrn_reflns_theta_full     25.01
_diffrn_measured_fraction_theta_max     0.998
_diffrn_measured_fraction_theta_full     0.998
_diffrn_reflns_limit_h_min     -11
_diffrn_reflns_limit_h_max     11
_diffrn_reflns_limit_k_min     -1
_diffrn_reflns_limit_k_max     20
_diffrn_reflns_limit_l_min     -27
_diffrn_reflns_limit_l_max     27
_diffrn_standards_number     2
_diffrn_standards_interval_time     120
_diffrn_standards_decay_%     2
loop_
    _diffrn_standard_refln_index_h
    _diffrn_standard_refln_index_k
    _diffrn_standard_refln_index_l
    -2 2 7
    -2 -2 7
_refine_special_details
;
Refinement of <i>F</i>^2^ against ALL reflections. The weighted <i>R</i>-factor
<i>wR</i> and goodness of fit <i>S</i> are based on <i>F</i>^2^, conventional
<i>R</i>-factors <i>R</i> are based on <i>F</i>, with <i>F</i> set to zero for
negative <i>F</i>^2^. The threshold expression of <i>F</i>^2^ >
\s(<i>F</i>^2^) is used only for calculating <i>R</i>-factors(gt) <i>etc</i>.
and is not relevant to the choice of reflections for refinement.
<i>R</i>-factors based on <i>F</i>^2^ are statistically about twice as large
as those based on <i>F</i>, and <i>R</i>- factors based on ALL data will be
even larger.
;
_reflns_number_total     862
_reflns_number_gt     658
_reflns_threshold_expression     I>2sigma(I)
_refine_ls_structure_factor_coef     Fsqd
_refine_ls_matrix_type     full
_refine_ls_R_factor_all     0.0806
_refine_ls_R_factor_gt     0.0436
_refine_ls_wR_factor_gt     0.0893
_refine_ls_wR_factor_ref     0.1105
_refine_ls_goodness_of_fit_ref     1.247
_refine_ls_restrained_S_all     1.246
_refine_ls_number_reflns     862
_refine_ls_number_parameters     146
_refine_ls_number_restraints     1
_refine_ls_hydrogen_treatment     mixed
_refine_ls_weighting_scheme     calc
_refine_ls_weighting_details
         'calc w=1/[\s^2^(Fo^2^)+(0.0306P)^2^+5.2614P] where P=(Fo^2^+2Fc^2^)/3'
_atom_sites_solution_hydrogens     geom
_atom_sites_solution_primary     direct
_atom_sites_solution_secondary     difmap
_refine_ls_shift/su_max     0.000
_refine_ls_shift/su_mean     0.000
_refine_diff_density_max     0.168
_refine_diff_density_min     -0.186
_refine_ls_extinction_method     none
loop_
    _atom_type_symbol
    _atom_type_description
    _atom_type_scat_dispersion_real
    _atom_type_scat_dispersion_imag
    _atom_type_scat_source
    'C' 'C' 0.0033 0.0016
                         'International Tables Vol C Tables 4.2.6.8 and 6.1.1.4'
    'H' 'H' 0.0000 0.0000
                         'International Tables Vol C Tables 4.2.6.8 and 6.1.1.4'
    'N' 'N' 0.0061 0.0033
                         'International Tables Vol C Tables 4.2.6.8 and 6.1.1.4'
    'O' 'O' 0.0106 0.0060
                         'International Tables Vol C Tables 4.2.6.8 and 6.1.1.4'
_computing_data_collection     'CAD-4 EXPRESS (Enraf--Nonius, 1994)'
_computing_cell_refinement     'CAD-4 EXPRESS (Enraf--Nonius, 1994)'
_computing_data_reduction     'XCAD4 (Harms & Wocadlo, 1995)'
_computing_structure_solution     'SHELXS97 (Sheldrick,2008)'
_computing_structure_refinement     'SHELXL97 (Sheldrick, 2008)'
_computing_molecular_graphics     'ORTEP-3 for Windows (Farrugia, 2012)'
_computing_publication_material     'SHELXL97 (Sheldrick, 2008)'
loop_
    _atom_site_type_symbol
    _atom_site_label
    _atom_site_fract_x
    _atom_site_fract_y
    _atom_site_fract_z
    _atom_site_U_iso_or_equiv
    _atom_site_adp_type
    _atom_site_calc_flag
    _atom_site_refinement_flags
    _atom_site_occupancy
    _atom_site_symmetry_multiplicity
    _atom_site_disorder_assembly
    _atom_site_disorder_group
    O O1 0.6805(4) 0.1635(2) 0.02775(15) 0.0559(10) Uani d . 1 1 A 1
    O O2 1.0000 0.0000 0.0525(2) 0.0641(14) Uani d S 1 2 B 1
    O O3 0.4920(4) 0.2637(2) -0.00424(17) 0.0680(12) Uani d . 1 1 A 1
    N N1 0.8123(4) 0.0896(2) 0.11591(18) 0.0471(10) Uani d . 1 1 A 1
    N N2 0.9127(5) 0.0436(2) 0.1418(2) 0.0533(11) Uani d . 1 1 A 1
    C C1 0.6048(5) 0.1974(3) 0.0728(2) 0.0459(12) Uani d . 1 1 A 1
    C C2 0.5016(5) 0.2512(3) 0.0560(2) 0.0512(13) Uani d . 1 1 A 1
    C C3 0.4200(5) 0.2864(3) 0.0996(3) 0.0567(14) Uani d . 1 1 A 1
    H H3 0.3505 0.3211 0.0888 0.068 Uiso calc R 1 1 A 1
    C C4 0.4409(5) 0.2704(3) 0.1594(3) 0.0595(15) Uani d . 1 1 A 1
    H H4 0.3856 0.2946 0.1874 0.071 Uiso calc R 1 1 A 1
    C C5 0.5434(5) 0.2189(3) 0.1765(2) 0.0528(13) Uani d . 1 1 A 1
    H H5 0.5580 0.2087 0.2159 0.063 Uiso calc R 1 1 A 1
    C C6 0.6269(5) 0.1813(3) 0.1329(2) 0.0423(11) Uani d . 1 1 A 1
    C C7 0.7364(5) 0.1284(3) 0.1531(2) 0.0459(12) Uani d . 1 1 A 1
    H H7 0.7519 0.1223 0.1930 0.055 Uiso calc R 1 1 A 1
    C C8 1.0000 0.0000 0.1068(3) 0.0467(17) Uani d S 1 2 . 1
    C C9 0.4052(7) 0.3261(4) -0.0244(3) 0.0779(19) Uani d . 1 1 A 1
    H H9A 0.4081 0.3283 -0.0663 0.117 Uiso calc R 1 1 A 1
    H H9B 0.4405 0.3729 -0.0086 0.117 Uiso calc R 1 1 A 1
    H H9C 0.3093 0.3185 -0.0118 0.117 Uiso calc R 1 1 A 1
    O O4 0.579(2) 0.1913(12) 0.3182(9) 0.098(9) Uani d P 0.234(11) 1 C 2
    H H1M 0.5601 0.1599 0.3453 0.148 Uiso d PR 0.234(11) 1 C 2
    C C10 0.703(3) 0.2337(18) 0.3207(10) 0.075(10) Uani d P 0.234(11) 1 . 2
    H H10A 0.7221 0.2638 0.3554 0.113 Uiso d PR 0.234(11) 1 C 2
    H H10B 0.7221 0.2638 0.2861 0.113 Uiso d PR 0.234(11) 1 C 2
    H H10C 0.7632 0.1890 0.3207 0.113 Uiso d PR 0.234(11) 1 C 2
    H H1O 0.743(5) 0.134(3) 0.048(2) 0.057(15) Uiso d . 1 1 D 1
    H H2N 0.916(5) 0.040(3) 0.183(3) 0.052(15) Uiso d . 1 1 E 1
loop_
    _atom_site_aniso_label
    _atom_site_aniso_U_11
    _atom_site_aniso_U_22
    _atom_site_aniso_U_33
    _atom_site_aniso_U_12
    _atom_site_aniso_U_13
    _atom_site_aniso_U_23
    O1 0.062(2) 0.055(2) 0.051(2) 0.0187(18) -0.0048(18) -0.0067(17)
    O2 0.077(4) 0.069(3) 0.047(3) 0.019(3) 0.000 0.000
    O3 0.076(3) 0.063(2) 0.066(3) 0.026(2) -0.0196(19) -0.001(2)
    N1 0.043(2) 0.045(2) 0.053(2) 0.004(2) -0.0026(19) 0.0038(19)
    N2 0.054(3) 0.059(2) 0.047(3) 0.020(2) -0.001(2) 0.004(2)
    C1 0.038(3) 0.044(2) 0.056(3) 0.000(2) -0.002(2) -0.005(2)
    C2 0.046(3) 0.042(2) 0.065(3) 0.004(2) -0.010(3) 0.001(3)
    C3 0.039(3) 0.049(3) 0.082(4) 0.006(2) -0.001(3) -0.005(3)
    C4 0.047(3) 0.052(3) 0.080(4) 0.002(3) 0.017(3) -0.008(3)
    C5 0.046(3) 0.053(3) 0.059(3) -0.002(2) 0.014(2) 0.002(3)
    C6 0.039(3) 0.035(2) 0.052(3) -0.001(2) 0.004(2) -0.002(2)
    C7 0.047(3) 0.044(3) 0.046(3) -0.001(2) 0.000(2) 0.006(2)
    C8 0.047(4) 0.040(4) 0.053(5) 0.003(3) 0.000 0.000
    C9 0.082(4) 0.058(3) 0.094(5) 0.015(3) -0.025(4) 0.014(3)
    O4 0.117(19) 0.087(15) 0.091(17) 0.004(12) 0.030(13) 0.010(12)
    C10 0.07(2) 0.10(3) 0.057(16) 0.021(19) -0.001(11) -0.018(15)
_geom_special_details
;
All e.s.d.'s (except the e.s.d. in the dihedral angle between two l.s. planes)
are estimated using the full covariance matrix. The cell e.s.d.'s are taken
into account individually in the estimation of e.s.d.'s in distances, angles
and torsion angles; correlations between e.s.d.'s in cell parameters are only
used when they are defined by crystal symmetry. An approximate (isotropic)
treatment of cell e.s.d.'s is used for estimating e.s.d.'s involving l.s.
planes.
;
loop_
    _geom_bond_atom_site_label_1
    _geom_bond_atom_site_label_2
    _geom_bond_site_symmetry_2
    _geom_bond_distance
    _geom_bond_publ_flag
    O1 C1 . 1.389(6) ?
    O1 H1O . 0.91(5) ?
    O2 C8 . 1.243(8) ?
    O3 C2 . 1.397(6) ?
    O3 C9 . 1.445(6) ?
    N1 C7 . 1.305(6) ?
    N1 N2 . 1.381(5) ?
    N2 C8 . 1.381(6) ?
    N2 H2N . 0.94(6) ?
    C1 C2 . 1.413(6) ?
    C1 C6 . 1.418(7) ?
    C2 C3 . 1.405(8) ?
    C3 C4 . 1.411(8) ?
    C3 H3 . 0.9300 ?
    C4 C5 . 1.382(7) ?
    C4 H4 . 0.9300 ?
    C5 C6 . 1.433(7) ?
    C5 H5 . 0.9300 ?
    C6 C7 . 1.466(6) ?
    C7 H7 . 0.9300 ?
    C8 N2 2_755 1.381(6) ?
    C9 H9A . 0.9600 ?
    C9 H9B . 0.9600 ?
    C9 H9C . 0.9600 ?
    O4 C10 . 1.39(3) ?
    O4 H1M . 0.8500 ?
    C10 C10 14_655 1.06(5) ?
    C10 H10A . 0.9700 ?
    C10 H10B . 0.9700 ?
    C10 H10C . 0.9700 ?
loop_
    _geom_angle_atom_site_label_1
    _geom_angle_atom_site_label_2
    _geom_angle_atom_site_label_3
    _geom_angle_site_symmetry_1
    _geom_angle_site_symmetry_3
    _geom_angle
    _geom_angle_publ_flag
    C1 O1 H1O . . 102(3) ?
    C2 O3 C9 . . 118.1(4) ?
    C7 N1 N2 . . 113.9(4) ?
    N1 N2 C8 . . 119.1(5) ?
    N1 N2 H2N . . 120(3) ?
    C8 N2 H2N . . 121(3) ?
    O1 C1 C2 . . 116.1(5) ?
    O1 C1 C6 . . 123.9(4) ?
    C2 C1 C6 . . 120.0(5) ?
    O3 C2 C3 . . 126.5(5) ?
    O3 C2 C1 . . 114.8(5) ?
    C3 C2 C1 . . 118.7(5) ?
    C2 C3 C4 . . 121.7(5) ?
    C2 C3 H3 . . 119.2 ?
    C4 C3 H3 . . 119.2 ?
    C5 C4 C3 . . 120.2(5) ?
    C5 C4 H4 . . 119.9 ?
    C3 C4 H4 . . 119.9 ?
    C4 C5 C6 . . 119.4(5) ?
    C4 C5 H5 . . 120.3 ?
    C6 C5 H5 . . 120.3 ?
    C1 C6 C5 . . 120.1(4) ?
    C1 C6 C7 . . 122.3(4) ?
    C5 C6 C7 . . 117.5(4) ?
    N1 C7 C6 . . 121.0(4) ?
    N1 C7 H7 . . 119.5 ?
    C6 C7 H7 . . 119.5 ?
    O2 C8 N2 . . 125.4(3) ?
    O2 C8 N2 . 2_755 125.4(3) ?
    N2 C8 N2 . 2_755 109.2(7) ?
    O3 C9 H9A . . 109.5 ?
    O3 C9 H9B . . 109.5 ?
    H9A C9 H9B . . 109.5 ?
    O3 C9 H9C . . 109.5 ?
    H9A C9 H9C . . 109.5 ?
    H9B C9 H9C . . 109.5 ?
    C10 O4 H1M . . 119.9 ?
    C10 C10 O4 14_655 . 177.6(17) ?
    C10 C10 H10A 14_655 . 63.1 ?
    O4 C10 H10A . . 118.9 ?
    C10 C10 H10B 14_655 . 63.1 ?
    O4 C10 H10B . . 114.5 ?
    H10A C10 H10B . . 109.6 ?
    C10 C10 H10C 14_655 . 87.1 ?
    O4 C10 H10C . . 93.3 ?
    H10A C10 H10C . . 109.6 ?
    H10B C10 H10C . . 109.6 ?
loop_
    _geom_hbond_atom_site_label_D
    _geom_hbond_atom_site_label_H
    _geom_hbond_atom_site_label_A
    _geom_hbond_site_symmetry_A
    _geom_hbond_distance_DH
    _geom_hbond_distance_HA
    _geom_hbond_distance_DA
    _geom_hbond_angle_DHA
    O1 H1O N1 . 0.91(5) 1.86(5) 2.703(5) 152(5)
    N2 H2N O3 16_445 0.94(6) 2.38(5) 3.044(6) 128(4)
    N2 H2N O1 16_445 0.94(6) 2.33(6) 3.204(6) 155(4)
_iucr_refine_instructions_details
;
TITL dakms037 in Fdd2
CELL  0.71073  9.4470  17.5850  22.8714  90.000  90.000  90.000
ZERR    8.00  0.0007  0.0009  0.0012    0.000    0.000    0.000
LATT  -4
SYMM  - X, - Y,  Z
SYMM  1/4 - X, 1/4 + Y, 1/4 + Z
SYMM  3/4 + X, 3/4 - Y, 1/4 + Z
SFAC  C    H    N    O
UNIT  139.76  158.96  32  43.76
MERG  3
SHEL 100 .84
EQIV $1 x+1/4, -y+1/4, z+1/4
HTAB O1 n1
HTAB N2 O3_$1
HTAB N2 O1_$1
FMAP  2
PLAN  10
ACTA
temp 21
BOND $h
L.S.  6
htab
WGHT    0.030600    5.261450
FVAR       0.13132   0.23449
PART    1
O1    4    0.680480    0.163491    0.027754    11.00000    0.06197    0.05462 =
         0.05117   -0.00667   -0.00477    0.01867
O2    4    1.000000    0.000000    0.052476    10.50000    0.07675    0.06874 =
         0.04683    0.00000    0.00000    0.01882
O3    4    0.491982    0.263683   -0.004243    11.00000    0.07577    0.06267 =
         0.06551   -0.00085   -0.01956    0.02569
N1    3    0.812292    0.089613    0.115911    11.00000    0.04288    0.04512 =
         0.05336    0.00380   -0.00262    0.00403
N2    3    0.912661    0.043551    0.141813    11.00000    0.05424    0.05860 =
         0.04696    0.00356   -0.00082    0.02030
C1    1    0.604802    0.197357    0.072831    11.00000    0.03811    0.04385 =
         0.05583   -0.00492   -0.00186    0.00023
C2    1    0.501611    0.251203    0.055950    11.00000    0.04638    0.04196 =
         0.06537    0.00055   -0.00957    0.00409
C3    1    0.420025    0.286378    0.099595    11.00000    0.03905    0.04869 =
         0.08222   -0.00495   -0.00134    0.00599
AFIX  43
H3    2    0.350489    0.321070    0.088778    11.00000   -1.20000
AFIX   0
C4    1    0.440908    0.270410    0.159418    11.00000    0.04676    0.05173 =
         0.08004   -0.00845    0.01691    0.00152
AFIX  43
H4    2    0.385573    0.294600    0.187438    11.00000   -1.20000
AFIX   0
C5    1    0.543419    0.218892    0.176504    11.00000    0.04577    0.05313 =
         0.05944    0.00164    0.01397   -0.00205
AFIX  43
H5    2    0.558044    0.208704    0.215944    11.00000   -1.20000
AFIX   0
C6    1    0.626922    0.181338    0.132907    11.00000    0.03930    0.03521 =
         0.05246   -0.00154    0.00371   -0.00144
C7    1    0.736360    0.128390    0.153072    11.00000    0.04675    0.04450 =
         0.04639    0.00553    0.00041   -0.00127
AFIX  43
H7    2    0.751899    0.122349    0.192955    11.00000   -1.20000
AFIX   0
C8    1    1.000000    0.000000    0.106827    10.50000    0.04706    0.04035 =
         0.05276    0.00000    0.00000    0.00267
C9    1    0.405178    0.326077   -0.024426    11.00000    0.08178    0.05779 =
         0.09399    0.01366   -0.02514    0.01543
AFIX  33
H9A   2    0.408074    0.328273   -0.066349    11.00000   -1.50000
H9B   2    0.440494    0.372918   -0.008552    11.00000   -1.50000
H9C   2    0.309315    0.318479   -0.011783    11.00000   -1.50000
AFIX   0
PART    2
O4    4    0.579259    0.191278    0.318184    21.00000    0.11692    0.08731 =
         0.09095    0.00975    0.03012    0.00371
AFIX   3
H1M   2    0.560053    0.159875    0.345303    21.00000   -1.50000
AFIX   0
C10   1    0.703091    0.233684    0.320730    21.00000    0.06709    0.10219 =
         0.05695   -0.01821   -0.00053    0.02130
AFIX   3
H10A  2    0.722053    0.263819    0.355379    21.00000   -1.50000
H10B  2    0.722053    0.263819    0.286081    21.00000   -1.50000
H10C  2    0.763186    0.188958    0.320730    21.00000   -1.50000
AFIX   0
PART    1
H1O   2    0.743446    0.134017    0.047540    11.00000    0.05671
H2N   2    0.916173    0.039666    0.182577    11.00000    0.05221
PART    2
HKLF 4
REM  dakms037 in Fdd2
REM R1 =  0.0436 for    658 Fo > 4sig(Fo)  and  0.0806 for all    862 data
REM    146 parameters refined using      1 restraints
END
WGHT      0.0306      5.2615
REM Highest difference peak  0.168,  deepest hole -0.186,  1-sigma level  0.043
Q1    1   1.0578  0.0422  0.1978  11.00000  0.05    0.17
Q2    1   0.6340  0.1371  0.3051  11.00000  0.05    0.16
Q3    1   0.4410  0.2335 -0.0690  11.00000  0.05    0.15
Q4    1   0.8744  0.0407  0.0302  11.00000  0.05    0.14
Q5    1   0.8324  0.1454  0.1981  11.00000  0.05    0.14
Q6    1   0.6348  0.3093  0.2571  11.00000  0.05    0.13
Q7    1   0.6973  0.1201 -0.0096  11.00000  0.05    0.13
Q8    1   0.5666  0.3586 -0.0109  11.00000  0.05    0.13
Q9    1   0.6401  0.1279 -0.0175  11.00000  0.05    0.13
Q10   1   0.5409  0.4005  0.0492  11.00000  0.05    0.13
;
data_global
_journal_date_recd_electronic     2014-02-11
_journal_date_accepted     2014-03-02
_journal_name_full     'Acta Crystallographica, Section E'
_journal_year     2014
_journal_volume     70
_journal_issue      4
_journal_page_first     o423
_journal_page_last     o423
_journal_paper_category     QO
_journal_paper_doi     10.1107/S1600536814004802
_journal_coeditor_code     GK2603
_publ_contact_author_name     'Mohamed Gaye'
_publ_contact_author_address
;
D\'epartement de Chimie
Facult\'e des Sciences et Techniques
Universit\'e Cheikh Anta Diop
Dakar
Senegal
;
_publ_contact_author_email     'mlgayeastou@yahoo.fr'
_publ_contact_author_fax     '002218246318'
_publ_contact_author_phone     '002218247804'
_publ_section_title
;
1,5-Bis(2-hydroxy-3-methoxybenzylidene)carbonohydrazide methanol 0.47-solvate
;
loop_
    _publ_author_name
    _publ_author_address
    'Sow, Mouhamadou Moustapha'
;
D\'epartement de Chimie
Facult\'e des Sciences et Techniques
Universit\'e Cheikh Anta Diop
Dakar
Senegal
;
    'Diouf, Ousmane'
;
D\'epartement de Chimie
Facult\'e des Sciences et Techniques
Universit\'e Cheikh Anta Diop
Dakar
Senegal
;
    'Seck, Matar'
;
D\'epartement de Chimie
Facult\'e de Medecine, de Pharmacie et d'Odonto-stomatologie
Universit\'e Cheikh Anta Diop
Dakar
Senegal
;
    'Barry, Aliou Hamady'
;
D\'epartement de Chimie
Facult\'e des Sciences et Techniques
Universit\'e de Nouakchott
Mauritania
;
    'Gaye, Mohamed'
;
D\'epartement de Chimie
Facult\'e des Sciences et Techniques
Universit\'e Cheikh Anta Diop
Dakar
Senegal
;
