# Supplementary material for: 1,5-Bis(2-hy­droxy-3-meth­oxy­benzyl­idene)carbonohydrazide methanol 0.47-solvate
Source: Acta Crystallogr Sect E Struct Rep Online. 2014 Mar 12;70(Pt 4):o423. doi: 10.1107/S1600536814004802 (PMC3998575; doi:10.1107/S1600536814004802)
Supplement: Supplementary file 2 [file e-70-0o423-Isup2.hkl]

#
# h,k,l, Fc-squared, Fo-squared, sigma(Fo-squared) and status flag
#
data_I
_shelx_title ' dakms037 in Fdd2'
_shelx_refln_list_code          4
_shelx_F_calc_maximum      479.03
_exptl_crystal_F_000      1571.60
_reflns_d_resolution_high  0.8404
 
loop_
 _symmetry_equiv_pos_as_xyz
 'x, y, z'
 '-x, -y, z'
 '-x+1/4, y+1/4, z+1/4'
 'x+3/4, -y+3/4, z+1/4'
 'x, y+1/2, z+1/2'
 '-x, -y+1/2, z+1/2'
 '-x+1/4, y+3/4, z+3/4'
 'x+3/4, -y+5/4, z+3/4'
 'x+1/2, y, z+1/2'
 '-x+1/2, -y, z+1/2'
 '-x+3/4, y+1/4, z+3/4'
 'x+5/4, -y+3/4, z+3/4'
 'x+1/2, y+1/2, z'
 '-x+1/2, -y+1/2, z'
 '-x+3/4, y+3/4, z+1/4'
 'x+5/4, -y+5/4, z+1/4'
 
_cell_length_a     9.4470
_cell_length_b    17.5850
_cell_length_c    22.8714
_cell_angle_alpha  90.000
_cell_angle_beta   90.000
_cell_angle_gamma  90.000
 
_shelx_F_squared_multiplier     1.000
 
loop_
 _refln_index_h
 _refln_index_k
 _refln_index_l
 _refln_F_squared_calc
 _refln_F_squared_meas
 _refln_F_squared_sigma
 _refln_observed_status
   4   0   0     2484.91     2299.20     65.73 o
   8   0   0       11.28       73.14     28.32 o
   2   2   0    41608.79    42771.71    192.94 o
   4   2   0     1872.93     1829.45     81.30 o
   6   2   0      108.41      145.75     23.81 o
   8   2   0      131.09       74.10     62.71 o
  10   2   0        2.58      -64.64     64.64 o
   0   4   0    63986.66    61062.15    298.63 o
   2   4   0   229468.13   223694.16    941.61 o
   4   4   0     9514.29     9770.03    305.49 o
   6   4   0       78.82      148.56     24.58 o
   8   4   0      500.69      339.76    114.10 o
  10   4   0      219.73       85.91     91.23 o
   2   6   0     6839.15     7011.49    106.12 o
   4   6   0     5163.66     5099.46    108.53 o
   6   6   0      374.32      442.06     24.64 o
   8   6   0       37.18       49.87     72.98 o
  10   6   0        5.73     -161.03    161.03 o
   0   8   0       75.97       98.00     41.51 o
   2   8   0      346.51      335.95     24.40 o
   4   8   0    40086.52    38656.65    509.32 o
   6   8   0        3.92      110.80     44.22 o
   8   8   0      983.64     1127.57     64.70 o
  10   8   0        3.15      -25.60     76.84 o
   2  10   0       90.88      135.96     40.33 o
   4  10   0     1045.97     1127.07     46.75 o
   6  10   0      136.00       70.52     51.69 o
   8  10   0       46.68        7.41     78.45 o
   0  12   0     2295.35     2114.79    112.15 o
   2  12   0       76.31       40.53     50.65 o
   4  12   0     1212.87     1198.04     48.17 o
   6  12   0     1674.99     1483.47     63.04 o
   8  12   0       39.43     -117.73    117.73 o
   2  14   0       91.50      -49.52     49.52 o
   4  14   0      624.56      570.51     38.04 o
   6  14   0       54.71       37.97     58.31 o
   8  14   0      209.49       72.54     68.19 o
   2  16   0       66.20      209.98     58.69 o
   4  16   0      541.70      496.41     41.17 o
   6  16   0       68.79       71.55     60.32 o
   2  18   0      291.70      323.92     39.55 o
   4  18   0        3.72        0.00     90.39 o
   0  20   0       12.04      -27.25     74.99 o
   2  20   0      134.09      -30.73    104.45 o
   1   1   1    26685.43    26621.25    360.15 o
   3   1   1    10109.22     9868.16     63.48 o
   5   1   1     1726.11     1858.34     35.91 o
   7   1   1      194.47      155.10     24.51 o
   9   1   1       55.38      101.04     29.84 o
  11   1   1      468.23      436.85     35.12 o
   1   3   1    21432.95    20531.21    261.95 o
   3   3   1     2155.39     2286.30     43.56 o
   5   3   1     4303.11     4278.97     70.30 o
   7   3   1      713.91      755.23     23.28 o
   9   3   1      962.39     1000.19     58.60 o
  11   3   1      200.39       29.97     56.20 o
   1   5   1    15722.01    15831.91    128.25 o
   3   5   1    15474.12    15429.60    171.63 o
   5   5   1       64.28       37.45     32.96 o
   7   5   1      281.69      205.78     40.33 o
   9   5   1      242.02      233.38     35.28 o
   1   7   1      506.29      477.20     14.03 o
   3   7   1     7684.16     7872.24     89.63 o
   5   7   1      771.89      800.96     22.20 o
   7   7   1     1861.91     1811.43     97.12 o
   9   7   1      123.90       53.56     71.10 o
   1   9   1     4751.74     5094.80    128.86 o
   3   9   1      280.99      262.84     21.81 o
   5   9   1     1321.53     1312.92     38.07 o
   7   9   1      446.93      261.50     61.85 o
   9   9   1        0.73       18.07     57.28 o
   1  11   1      457.15      473.27     15.55 o
   3  11   1      547.43      571.45     37.98 o
   5  11   1     2100.46     1845.64     73.34 o
   7  11   1      187.49       10.28     45.38 o
   9  11   1       66.31        9.25     54.14 o
   1  13   1     1597.77     1787.98     49.50 o
   3  13   1     1230.97     1141.86     30.15 o
   5  13   1     1374.91     1419.81     42.92 o
   7  13   1      126.84      168.78     43.23 o
   1  15   1      858.12      788.93     46.55 o
   3  15   1      138.04      205.48     40.35 o
   5  15   1      291.58      313.04     26.87 o
   7  15   1      718.80      692.36     78.37 o
   1  17   1      133.07      -41.28     41.28 o
   3  17   1      612.77      625.04     30.73 o
   5  17   1       14.01      -64.84     64.84 o
   1  19   1      188.31      253.33     57.95 o
   3  19   1      316.59      270.18     40.51 o
   2   0   2    35273.86    37617.83    838.22 o
   6   0   2     9309.30     9027.57    156.46 o
  10   0   2     1856.31     2006.36     83.58 o
   0   2   2    55664.07    47155.17   3158.98 o
   2   2   2    21066.34    21388.19    508.03 o
   4   2   2     1546.33     1727.72     42.00 o
   6   2   2      489.43      453.75     21.69 o
   8   2   2      552.20      584.50     26.58 o
  10   2   2      590.82      571.57     46.47 o
   2   4   2   120439.54   118881.97   2192.81 o
   4   4   2     5178.28     5339.95     73.01 o
   6   4   2     1898.39     1732.19     61.02 o
   8   4   2      702.99      718.90     24.78 o
  10   4   2      422.99      290.72     67.85 o
   0   6   2     9848.67     8856.24    105.55 o
   2   6   2     5791.27     5887.36     70.34 o
   4   6   2     4884.74     4774.19     75.54 o
   6   6   2      602.59      555.24     37.28 o
   8   6   2     2941.28     3105.05     78.49 o
  10   6   2        5.17       54.43     50.51 o
   2   8   2    15205.68    16006.52    126.91 o
   4   8   2    20367.47    20178.48    179.08 o
   6   8   2     2996.65     2784.95     72.03 o
   8   8   2      507.24      486.77     28.29 o
  10   8   2       53.16      131.82     61.20 o
   0  10   2     3555.52     3317.82     86.52 o
   2  10   2     2932.39     3264.34     67.29 o
   4  10   2      895.32      860.46     38.37 o
   6  10   2     3550.47     3230.00     83.28 o
   8  10   2        2.21      -14.92     49.32 o
   2  12   2      803.19      888.97     35.14 o
   4  12   2      490.83      515.90     36.47 o
   6  12   2     6485.59     6103.34    130.49 o
   8  12   2       40.36      -47.29     47.29 o
   0  14   2     1048.14     1082.30     62.37 o
   2  14   2       84.60      109.64     34.14 o
   4  14   2      856.86      785.48     25.70 o
   6  14   2       89.82      148.61     42.05 o
   8  14   2      206.96      235.77     80.60 o
   2  16   2     1324.11     1340.61     41.76 o
   4  16   2      450.90      513.48     25.09 o
   6  16   2       59.88      -24.27     50.27 o
   0  18   2        2.00       65.13     50.76 o
   2  18   2      325.96      305.97     53.53 o
   4  18   2       48.43      116.61     47.19 o
   2  20   2      314.42      348.68     52.91 o
   1   1   3    16313.52    16154.84    280.87 o
   3   1   3     3206.14     3135.74     38.95 o
   5   1   3     4470.72     4530.91     54.83 o
   7   1   3      940.74      942.03     48.11 o
   9   1   3      538.58      529.38     24.35 o
  11   1   3      627.94      496.14     35.47 o
   1   3   3    21500.86    21283.83    674.61 o
   3   3   3      825.37      771.06     21.09 o
   5   3   3      933.28     1006.89     27.20 o
   7   3   3      234.69      238.44     20.79 o
   9   3   3     1678.00     1593.75     43.62 o
  11   3   3        6.74       75.92     95.39 o
   1   5   3      424.99      334.60     19.36 o
   3   5   3     7166.95     7582.14    260.95 o
   5   5   3      304.11      292.41     44.43 o
   7   5   3     1394.69     1407.10     45.68 o
   9   5   3      180.96      275.42     47.54 o
   1   7   3      899.50      845.45     24.10 o
   3   7   3    15890.12    15518.89    361.48 o
   5   7   3      417.57      387.42     32.69 o
   7   7   3     2653.04     2798.52     95.85 o
   9   7   3      470.11      394.58     72.04 o
   1   9   3     3844.04     4105.21     69.21 o
   3   9   3      937.36      961.77     28.82 o
   5   9   3     4948.06     4963.00     91.97 o
   7   9   3      257.38      273.67     33.92 o
   9   9   3        7.27      -49.73     52.81 o
   1  11   3     2027.87     2206.74     57.18 o
   3  11   3      445.93      403.88     21.11 o
   5  11   3     4598.60     4471.31    103.29 o
   7  11   3      744.43      831.31     42.09 o
   9  11   3       62.36      187.92     62.24 o
   1  13   3     1939.03     2106.06     52.60 o
   3  13   3      923.33      902.41     36.72 o
   5  13   3      291.92      269.44     31.09 o
   7  13   3       79.54      156.98     45.74 o
   1  15   3      448.83      464.75     30.84 o
   3  15   3     2258.72     2283.08     61.40 o
   5  15   3      317.64      339.66     33.66 o
   7  15   3      283.00      374.40     32.97 o
   1  17   3      519.97      464.72     38.20 o
   3  17   3      996.08      997.45     32.69 o
   5  17   3        4.64      -38.60     38.60 o
   1  19   3      265.04      289.30     39.09 o
   3  19   3       48.34      117.43     43.96 o
   0   0   4    51293.70    41838.81   1690.94 o
   4   0   4     8048.62     7940.88    241.06 o
   8   0   4      563.67      657.84     51.62 o
   2   2   4     7938.60     7891.09    235.68 o
   4   2   4     4300.05     4440.65    100.84 o
   6   2   4     3697.33     3743.95     85.96 o
   8   2   4       43.61      -14.99     41.17 o
  10   2   4     1375.95     1365.38    110.07 o
   0   4   4     4738.33     4711.25    248.30 o
   2   4   4    16363.80    16146.18    636.19 o
   4   4   4    13609.12    13928.32    243.81 o
   6   4   4      282.97      318.35     38.95 o
   8   4   4     3014.03     3319.91     83.71 o
  10   4   4       58.39      -68.28     68.28 o
   2   6   4    13299.68    14100.18    488.93 o
   4   6   4      141.23      123.80     28.41 o
   6   6   4      226.14      209.49     36.58 o
   8   6   4     1738.26     1840.67     74.52 o
  10   6   4       74.47      -52.69     52.69 o
   0   8   4     3118.25     3068.11     98.41 o
   2   8   4     7124.08     7345.30    198.57 o
   4   8   4     1761.70     1759.65     44.49 o
   6   8   4     1395.20     1318.87     44.45 o
   8   8   4      349.65      391.17     51.87 o
  10   8   4      164.30        6.09     83.61 o
   2  10   4      665.50      754.75     28.63 o
   4  10   4       99.30      101.47     29.43 o
   6  10   4     2961.96     2867.82     72.10 o
   8  10   4      229.48      220.60     44.82 o
   0  12   4    10594.73     9718.03    363.83 o
   2  12   4      191.19       68.05     32.83 o
   4  12   4     3019.87     2869.17     90.76 o
   6  12   4      700.42      625.63     38.25 o
   8  12   4       49.29       29.58     50.49 o
   2  14   4      295.16      364.05     28.69 o
   4  14   4     2914.21     2802.06     73.52 o
   6  14   4      162.50      144.31     46.13 o
   8  14   4       30.31      -46.72     46.72 o
   0  16   4      360.71      386.20     27.74 o
   2  16   4      350.57      406.36     30.71 o
   4  16   4      298.33      362.67     44.84 o
   6  16   4       48.56       95.93     55.67 o
   2  18   4     1082.64     1089.04     32.11 o
   4  18   4      170.53      -19.49     52.48 o
   0  20   4     1246.12     1190.30     49.32 o
   2  20   4       32.88       49.92     44.49 o
   1   1   5     7954.88     7559.90    173.33 o
   3   1   5    10496.67    10862.17    156.13 o
   5   1   5     3602.14     3744.10     79.04 o
   7   1   5      165.02      144.42     28.52 o
   9   1   5      587.46      515.65     22.49 o
  11   1   5      105.35      298.12     56.92 o
   1   3   5    22663.53    22278.73   1015.68 o
   3   3   5      120.70      100.86     14.74 o
   5   3   5     1006.68     1113.01     30.95 o
   7   3   5     1248.00     1294.41     61.76 o
   9   3   5      596.06      611.19     28.52 o
   1   5   5     3775.14     3837.35    152.11 o
   3   5   5     7880.95     8348.90    224.84 o
   5   5   5     1529.80     1367.26     47.86 o
   7   5   5     1796.41     1837.79     52.57 o
   9   5   5       63.04       23.70     54.63 o
   1   7   5     1085.79     1122.07     62.46 o
   3   7   5     2278.31     2517.94     69.67 o
   5   7   5      639.04      589.22     20.02 o
   7   7   5     2067.21     2144.91     62.07 o
   9   7   5      606.66      650.67     36.51 o
   1   9   5     5343.97     5779.22    131.26 o
   3   9   5      112.96      170.28     19.86 o
   5   9   5     1906.03     1770.73     48.43 o
   7   9   5     1066.19     1103.17     45.28 o
   9   9   5       18.41      -15.13     73.33 o
   1  11   5     1661.77     1677.02     48.00 o
   3  11   5     1276.97     1284.51     33.81 o
   5  11   5     5814.90     5636.86    110.03 o
   7  11   5      138.71      148.46     28.59 o
   9  11   5       13.42      -55.18     55.18 o
   1  13   5      740.24      743.85     31.82 o
   3  13   5     1635.99     1585.17     46.80 o
   5  13   5      799.21      738.87     25.69 o
   7  13   5       15.78      -58.96     58.96 o
   1  15   5       90.59       67.65     45.78 o
   3  15   5     1708.97     1631.50     57.91 o
   5  15   5       74.65       83.80     37.31 o
   7  15   5      211.51       30.58     83.04 o
   1  17   5      733.73      743.06     25.88 o
   3  17   5       77.04       24.37     47.92 o
   5  17   5        2.31      -17.93     53.51 o
   1  19   5      483.15      574.49     35.09 o
   3  19   5      232.05      252.62     47.81 o
   2   0   6     1610.54     1603.11     72.51 o
   6   0   6     5359.29     5272.01     87.81 o
  10   0   6      783.24      709.40     96.25 o
   0   2   6    32579.05    28174.64   2209.85 o
   2   2   6     3665.70     3717.45    108.44 o
   4   2   6    12307.64    12821.74    259.63 o
   6   2   6     2889.94     2926.22     88.63 o
   8   2   6      136.92      104.83     50.16 o
  10   2   6      404.91      505.20     74.60 o
   2   4   6     9817.28     9524.62    339.01 o
   4   4   6     2356.83     2277.29     95.55 o
   6   4   6      634.51      616.00     19.86 o
   8   4   6      622.75      676.81     25.67 o
  10   4   6       98.09      -33.80     57.58 o
   0   6   6     2380.77     2431.52    175.30 o
   2   6   6     2410.68     2851.47    128.29 o
   4   6   6     3264.36     3457.02     99.96 o
   6   6   6      725.08      737.74     26.27 o
   8   6   6     2119.59     2127.31     64.04 o
  10   6   6       64.23       -0.12     78.98 o
   2   8   6     3691.43     3831.63    167.84 o
   4   8   6      907.52      949.33     28.34 o
   6   8   6      627.38      649.89     59.01 o
   8   8   6      360.35      291.04     42.76 o
  10   8   6       70.21      -25.60     84.11 o
   0  10   6    12757.24    12655.16    712.63 o
   2  10   6      519.13      523.85     25.40 o
   4  10   6      107.39      163.83     38.32 o
   6  10   6     1958.26     1839.86     66.00 o
   8  10   6       26.65      -25.26     46.90 o
   2  12   6      192.07      232.16     52.75 o
   4  12   6      401.87      455.39     34.09 o
   6  12   6       39.55      -41.86     41.86 o
   8  12   6       80.58      -42.50     49.18 o
   0  14   6     1038.87      996.71     36.17 o
   2  14   6     1925.14     1896.37     68.09 o
   4  14   6     1615.45     1475.30     38.76 o
   6  14   6      243.73      144.43     55.64 o
   2  16   6     1059.31     1111.53     35.64 o
   4  16   6      165.57      232.88     34.24 o
   6  16   6      205.21      255.07     55.02 o
   0  18   6      649.54      686.91     33.63 o
   2  18   6     1243.09     1399.50     43.38 o
   4  18   6       22.69       28.26     49.01 o
   2  20   6       97.40       23.72     71.20 o
   1   1   7    22303.05    20956.22    407.21 o
   3   1   7     1291.88     1200.69     30.83 o
   5   1   7       98.06      125.60     13.95 o
   7   1   7      539.54      594.64     15.97 o
   9   1   7       83.97       53.75     36.40 o
   1   3   7    25284.17    24763.99    951.73 o
   3   3   7     9243.04     9811.85    221.10 o
   5   3   7     1949.66     1897.85     55.77 o
   7   3   7      974.36     1028.70     29.32 o
   9   3   7      476.00      464.53     50.35 o
   1   5   7     3032.52     2916.11    129.73 o
   3   5   7       14.19       49.65     31.65 o
   5   5   7      723.38      730.91     21.74 o
   7   5   7        0.59      -34.87     34.87 o
   9   5   7      526.56      590.63     48.35 o
   1   7   7    14196.81    14919.45    716.97 o
   3   7   7      797.48      966.55     51.84 o
   5   7   7       70.93      127.17     22.79 o
   7   7   7      856.40      924.35     35.97 o
   9   7   7      106.14       91.78     42.80 o
   1   9   7     2160.83     2327.08    138.32 o
   3   9   7     1009.29     1111.59     30.39 o
   5   9   7        5.48       32.91     44.98 o
   7   9   7      566.88      450.22     34.31 o
   9   9   7        2.52      -47.39     51.25 o
   1  11   7     1346.88     1434.49     45.76 o
   3  11   7      505.50      597.70     62.09 o
   5  11   7      209.83      200.84     44.43 o
   7  11   7      201.44       90.86     44.73 o
   9  11   7       75.20       78.14     65.92 o
   1  13   7      375.44      431.81     31.44 o
   3  13   7      481.11      555.88     31.62 o
   5  13   7      119.40      165.93     37.99 o
   7  13   7       19.95       16.00     52.15 o
   1  15   7      205.94      120.64     32.56 o
   3  15   7      129.79      229.08     50.36 o
   5  15   7      172.21      104.61     48.13 o
   7  15   7       83.15       59.97     50.45 o
   1  17   7      113.80      -17.47     44.87 o
   3  17   7      992.29      897.09     41.92 o
   5  17   7       28.00      -89.30    115.50 o
   1  19   7      276.62      276.48     59.55 o
   3  19   7       68.32       36.80     58.52 o
   0   0   8    15827.49    14506.84    459.79 o
   4   0   8     3893.09     4160.54    114.95 o
   8   0   8       49.41      -45.24     45.24 o
   2   2   8     1045.82      988.04     26.20 o
   4   2   8    10393.03    10973.53    221.87 o
   6   2   8     3319.84     3395.64     97.21 o
   8   2   8      424.75      441.09     27.39 o
  10   2   8      297.89      424.07     42.79 o
   0   4   8     7216.32     7021.34    536.42 o
   2   4   8     2062.42     2179.41     92.93 o
   4   4   8      327.58      349.25     17.37 o
   6   4   8      482.21      508.84     20.76 o
   8   4   8      362.96      406.78     45.63 o
  10   4   8       33.60      -58.26     58.26 o
   2   6   8     8164.15     9045.58    397.84 o
   4   6   8     2689.29     2939.02    161.85 o
   6   6   8     1629.13     1607.22     44.33 o
   8   6   8     1354.68     1250.38     37.26 o
  10   6   8       45.51      -62.28     62.28 o
   0   8   8     3997.81     3822.79    299.78 o
   2   8   8     2309.33     2431.06    104.53 o
   4   8   8      106.01       88.39     29.28 o
   6   8   8      445.40      413.84     26.02 o
   8   8   8       47.81      115.60     30.54 o
   2  10   8     1384.59     1311.30     50.47 o
   4  10   8     1817.70     1940.45     51.08 o
   6  10   8      820.48      884.25     63.73 o
   8  10   8       63.47      -40.71     75.54 o
   0  12   8     1012.91      920.31     31.46 o
   2  12   8      399.52      467.88     51.43 o
   4  12   8      667.56      617.33     44.24 o
   6  12   8       31.12      -25.15     64.01 o
   8  12   8      129.19       78.68     77.16 o
   2  14   8       19.67       74.18     40.63 o
   4  14   8      441.09      455.77     21.86 o
   6  14   8       53.82      -34.13     42.18 o
   0  16   8      219.85      109.60     81.02 o
   2  16   8      345.30      328.98     34.40 o
   4  16   8      126.92      183.74     40.99 o
   6  16   8       60.41        5.73     55.12 o
   2  18   8      139.48       48.06     59.97 o
   4  18   8      167.35      199.91     68.82 o
   0  20   8      351.60      318.35     98.76 o
   1   1   9     5564.41     5588.04     96.43 o
   3   1   9     3285.15     3454.40     75.78 o
   5   1   9     4234.22     4422.28    104.30 o
   7   1   9      564.71      600.26     29.42 o
   9   1   9       80.79       75.59     37.21 o
   1   3   9     2171.05     2215.68     64.03 o
   3   3   9     3068.64     3086.99     76.45 o
   5   3   9      347.36      402.94     30.32 o
   7   3   9      330.58      307.68     32.41 o
   9   3   9      177.33      175.13     48.54 o
   1   5   9     4399.03     4408.86    187.64 o
   3   5   9     6694.32     7091.11    235.77 o
   5   5   9     1017.00     1105.19     58.75 o
   7   5   9       47.57       42.52     39.17 o
   9   5   9      145.15       95.84     56.06 o
   1   7   9      573.44      584.35     33.87 o
   3   7   9     2530.00     2761.33    113.95 o
   5   7   9      839.25      744.41     23.34 o
   7   7   9       87.78      155.67     36.12 o
   9   7   9      134.97      163.75     52.68 o
   1   9   9      622.31      722.87     21.13 o
   3   9   9     2897.98     2850.32    101.49 o
   5   9   9       83.01      126.08     33.26 o
   7   9   9      162.66      170.13     41.80 o
   9   9   9      100.33      121.18     51.74 o
   1  11   9     1128.52     1198.97     53.15 o
   3  11   9      232.90      299.88     37.20 o
   5  11   9      540.42      549.12     35.53 o
   7  11   9      104.32       73.27     35.67 o
   1  13   9      230.86      198.25     44.32 o
   3  13   9      203.46      201.97     41.77 o
   5  13   9      667.63      601.77     25.78 o
   7  13   9      146.17       86.87     54.16 o
   1  15   9       90.03       69.09     33.60 o
   3  15   9      377.70      285.99     44.92 o
   5  15   9      246.63      307.34     37.80 o
   1  17   9      203.80      219.43     63.46 o
   3  17   9        7.35       57.10     30.61 o
   5  17   9        1.16      -47.53     47.53 o
   1  19   9      198.56      130.46     63.62 o
   2   0  10    20278.62    19635.51    601.05 o
   6   0  10     2800.35     2743.28     71.47 o
  10   0  10      124.02      115.31     59.07 o
   0   2  10    16568.91    15775.23   1182.40 o
   2   2  10      503.05      512.48     24.26 o
   4   2  10      375.18      441.03     16.51 o
   6   2  10      290.19      341.93     25.59 o
   8   2  10       20.83        7.07     38.99 o
  10   2  10       99.18      -55.13     57.47 o
   2   4  10     1722.31     1819.24     46.06 o
   4   4  10     6358.10     6455.84    174.60 o
   6   4  10     1381.25     1385.25     36.40 o
   8   4  10       49.99       51.53     50.28 o
  10   4  10       61.21      -19.21     62.61 o
   0   6  10     5206.12     4892.59    317.54 o
   2   6  10     3456.81     3855.14    130.21 o
   4   6  10      252.96      326.31     19.34 o
   6   6  10       75.06       89.43     40.43 o
   8   6  10       91.35      127.60     47.10 o
   2   8  10      523.68      489.16     18.88 o
   4   8  10      926.25      949.58     33.74 o
   6   8  10      316.28      158.99     43.38 o
   8   8  10      251.61      278.99     49.70 o
   0  10  10     2345.87     2146.10    119.85 o
   2  10  10     1002.86     1086.88     53.98 o
   4  10  10      741.39      760.43     41.52 o
   6  10  10      218.29      260.53     37.81 o
   8  10  10      115.59       43.00     87.13 o
   2  12  10     1858.14     1850.66    100.49 o
   4  12  10      320.87      363.76     27.63 o
   6  12  10      330.20      175.19     58.35 o
   8  12  10       62.34       17.69     81.95 o
   0  14  10     1021.88     1101.46     42.11 o
   2  14  10      243.05      293.35     52.85 o
   4  14  10      166.45      167.19     44.38 o
   6  14  10      162.07       13.33     61.50 o
   2  16  10      315.98      323.32     50.26 o
   4  16  10      310.12      349.13     28.81 o
   0  18  10       62.55      -31.47     64.83 o
   2  18  10      300.76      204.59     51.91 o
   1   1  11     2545.67     2565.40     44.66 o
   3   1  11      810.28      771.91     17.96 o
   5   1  11      212.43      267.32     14.46 o
   7   1  11      397.39      404.95     22.16 o
   9   1  11      103.01       87.86     35.83 o
   1   3  11     6313.37     7096.96    206.26 o
   3   3  11      655.13      750.84     27.93 o
   5   3  11      795.73      861.57     39.08 o
   7   3  11       42.30      -39.47     39.47 o
   9   3  11       23.37      -48.74     48.74 o
   1   5  11      577.40      521.83     17.09 o
   3   5  11       63.11       41.53     36.95 o
   5   5  11      443.97      429.42     37.94 o
   7   5  11      210.55      157.72     55.86 o
   9   5  11       90.57       71.70     50.94 o
   1   7  11     1752.14     1736.42     73.84 o
   3   7  11     4411.95     4484.62    150.43 o
   5   7  11      325.59      416.64     29.24 o
   7   7  11      209.21      201.66     54.03 o
   9   7  11      168.41      173.36     53.78 o
   1   9  11     1102.73     1190.94     40.19 o
   3   9  11     1230.43     1092.97     37.81 o
   5   9  11      301.07      373.83     43.67 o
   7   9  11      101.52       -4.38     47.57 o
   9   9  11       39.45       63.21     93.07 o
   1  11  11     1635.19     1818.61     74.72 o
   3  11  11      617.14      641.48     41.61 o
   5  11  11      409.88      421.82     28.54 o
   7  11  11      122.69      109.27     54.71 o
   1  13  11     2145.04     2204.40     77.67 o
   3  13  11       16.83      -41.15     41.15 o
   5  13  11       37.95      -34.39     42.79 o
   7  13  11       20.42      -46.28     46.28 o
   1  15  11     1180.27     1356.53     39.69 o
   3  15  11      288.31      297.99     26.62 o
   5  15  11       39.26       98.76     39.92 o
   1  17  11      337.79      459.97     37.63 o
   3  17  11      162.26       53.12     51.59 o
   1  19  11      126.44       57.22     45.75 o
   0   0  12     7542.58     8005.57    233.13 o
   4   0  12     1167.94     1108.32     30.84 o
   8   0  12     2356.60     2706.61    115.52 o
   2   2  12     7057.53     7793.58    288.48 o
   4   2  12       60.57      142.67     19.90 o
   6   2  12      755.38      689.50     22.54 o
   8   2  12      215.47      256.07     44.86 o
  10   2  12      153.52      157.16     55.79 o
   0   4  12     7783.31     8056.87    515.80 o
   2   4  12      923.00     1149.85     52.41 o
   4   4  12       16.00      -30.05     30.05 o
   6   4  12     1783.70     1716.68     63.07 o
   8   4  12      503.03      485.10     41.71 o
   2   6  12     3118.50     3000.93    128.59 o
   4   6  12     1685.02     1545.54     49.48 o
   6   6  12     1071.53     1189.71     53.28 o
   8   6  12       80.92      193.79     49.75 o
   0   8  12     1300.46     1205.79     44.68 o
   2   8  12     3287.12     3055.91     83.24 o
   4   8  12     3724.15     3787.33    162.07 o
   6   8  12      592.65      598.46     22.70 o
   8   8  12       10.66      -51.72     52.10 o
   2  10  12      803.83      814.74     24.27 o
   4  10  12     1344.37     1318.74     38.49 o
   6  10  12      168.11       99.80     42.63 o
   8  10  12       10.76        7.85     79.37 o
   0  12  12     3089.70     3233.96    184.25 o
   2  12  12     1063.49     1179.80     34.48 o
   4  12  12       53.15      -48.14     48.14 o
   6  12  12      100.40      -18.68     54.08 o
   2  14  12      897.25      906.21     53.68 o
   4  14  12       91.47      160.68     48.83 o
   6  14  12       54.69       12.36     42.31 o
   0  16  12     1984.37     1941.93    107.75 o
   2  16  12      120.43       69.01     64.34 o
   4  16  12       22.95      128.63     53.25 o
   2  18  12       59.57       91.60     54.08 o
   1   1  13     1853.03     1815.85     33.10 o
   3   1  13      551.51      493.88     22.63 o
   5   1  13      406.27      406.21     16.76 o
   7   1  13     2072.19     2279.58     71.57 o
   9   1  13       22.68      -31.89     31.89 o
   1   3  13      133.39       76.74     30.19 o
   3   3  13      356.76      328.92     24.34 o
   5   3  13     1372.93     1280.29     52.28 o
   7   3  13      192.03      119.43     47.30 o
   9   3  13      428.28      468.93     47.51 o
   1   5  13      577.15      538.88     38.23 o
   3   5  13     1703.97     1640.70     57.30 o
   5   5  13     3182.05     3097.66     90.26 o
   7   5  13       81.02       13.89     35.16 o
   9   5  13      504.87      657.22     44.02 o
   1   7  13      490.26      446.51     54.72 o
   3   7  13     3207.84     3036.59     75.72 o
   5   7  13       17.32       55.35     35.38 o
   7   7  13      235.05      307.15     59.00 o
   9   7  13       70.01       34.72     58.98 o
   1   9  13      405.87      411.42     25.27 o
   3   9  13      906.63      899.26     26.70 o
   5   9  13      201.01      166.51     41.42 o
   7   9  13      329.28      419.60     36.34 o
   1  11  13     3300.31     3365.87    116.18 o
   3  11  13       96.75       70.86     37.88 o
   5  11  13       44.35      107.56     34.35 o
   7  11  13       64.39      -29.21     53.97 o
   1  13  13     1003.65     1096.83     48.52 o
   3  13  13       33.56       57.74     35.06 o
   5  13  13      174.11      190.82     43.45 o
   1  15  13      853.65      868.73     36.02 o
   3  15  13      164.60      -57.03     71.70 o
   5  15  13        8.20      -30.15    102.78 o
   1  17  13      231.86      254.29     49.78 o
   3  17  13        3.41       13.96     37.91 o
   2   0  14     3492.13     3479.47    136.50 o
   6   0  14     2360.47     2306.24     84.94 o
   0   2  14      947.24      985.41     88.04 o
   2   2  14      471.02      526.68     20.18 o
   4   2  14      694.71      744.92     31.86 o
   6   2  14     1298.44     1250.16     38.03 o
   8   2  14     1979.19     2233.02    105.44 o
   2   4  14      320.01      393.50     31.48 o
   4   4  14      843.54      777.42     60.77 o
   6   4  14     1066.84     1008.26     63.20 o
   8   4  14      242.34      108.29     50.89 o
   0   6  14      848.92      758.94     95.82 o
   2   6  14      524.33      464.72     56.56 o
   4   6  14     1755.46     1543.43     47.50 o
   6   6  14      834.38      825.25     39.78 o
   8   6  14       48.43      -37.53     53.27 o
   2   8  14     1580.75     1483.09     52.15 o
   4   8  14     1164.70     1112.87     28.72 o
   6   8  14      879.29      909.87     27.47 o
   8   8  14       77.11      180.14     37.68 o
   0  10  14     1145.42     1113.11     46.48 o
   2  10  14      750.87      805.42     54.46 o
   4  10  14      649.95      693.45     44.06 o
   6  10  14       56.77       -3.38     83.76 o
   8  10  14       75.35       25.97     64.01 o
   2  12  14      865.41      895.22     57.03 o
   4  12  14      193.66      103.18     46.02 o
   6  12  14       13.72       11.66     65.62 o
   0  14  14     1735.92     1715.98     73.61 o
   2  14  14      245.37      369.51     50.72 o
   4  14  14       20.59      -28.86     66.16 o
   6  14  14       51.95       66.34     54.19 o
   2  16  14      560.63      618.14     39.38 o
   1   1  15      989.73      954.98     20.59 o
   3   1  15     2444.94     2192.21     40.87 o
   5   1  15      945.10      948.85     24.29 o
   7   1  15     1163.33     1133.95     44.01 o
   9   1  15       19.92        3.11     35.64 o
   1   3  15      456.42      469.67     22.81 o
   3   3  15     1026.06      931.70     29.38 o
   5   3  15     5215.60     4978.44    158.18 o
   7   3  15      421.89      561.78     26.44 o
   9   3  15      116.04     -126.55    126.55 o
   1   5  15     2762.60     2838.42     85.10 o
   3   5  15      366.79      371.68     32.10 o
   5   5  15      430.49      377.74     23.92 o
   7   5  15      376.93      388.10     48.28 o
   1   7  15      545.05      574.04     57.74 o
   3   7  15     2277.56     2180.59     78.07 o
   5   7  15      116.40      100.66     57.04 o
   7   7  15      440.61      452.87     36.93 o
   1   9  15      293.13      364.68     30.42 o
   3   9  15      963.12     1228.57     86.04 o
   5   9  15      181.73      195.95     41.01 o
   7   9  15       77.87      174.64     44.73 o
   1  11  15      757.86      819.79     26.39 o
   3  11  15       62.23      -44.86     44.86 o
   5  11  15       41.34       40.20     46.44 o
   7  11  15      343.11      422.87     33.78 o
   1  13  15       46.69       65.58     50.23 o
   3  13  15      301.36      390.92     35.98 o
   5  13  15       26.83      -27.48     44.89 o
   1  15  15      158.54      166.28     53.41 o
   3  15  15        3.65       -0.50     44.68 o
   1  17  15       44.04       95.69     54.24 o
   0   0  16     1002.71      890.92     34.18 o
   4   0  16     4591.47     4606.75    100.31 o
   8   0  16      542.70      382.04     67.21 o
   2   2  16     2466.19     2385.54    106.83 o
   4   2  16     2152.04     2232.69    139.77 o
   6   2  16      520.92      619.78     67.03 o
   8   2  16       16.76       -8.01     46.36 o
   0   4  16     5299.88     4757.61    322.08 o
   2   4  16      780.99      758.24     48.56 o
   4   4  16     3905.94     4138.66     93.24 o
   6   4  16      660.31      682.05     46.66 o
   8   4  16      577.17      646.06     70.73 o
   2   6  16      147.54      115.95     35.22 o
   4   6  16      555.59      576.64     22.62 o
   6   6  16      937.20      984.01     42.88 o
   8   6  16        2.11       -6.23     75.15 o
   0   8  16     3476.50     2802.89    129.92 o
   2   8  16      251.12      180.73     39.47 o
   4   8  16      392.11      413.20     37.09 o
   6   8  16       46.99      -26.46     53.94 o
   8   8  16      192.79      262.34     56.11 o
   2  10  16      636.59      630.57     44.01 o
   4  10  16      220.00      233.74     54.53 o
   6  10  16       22.11       26.73     45.82 o
   0  12  16     1676.97     1614.19    155.73 o
   2  12  16      578.57      610.52     51.14 o
   4  12  16      456.74      383.60     54.82 o
   6  12  16       40.24      -59.24     59.24 o
   2  14  16      105.37      206.70     43.14 o
   4  14  16      169.85      137.99     74.09 o
   0  16  16      229.59      209.33     47.54 o
   2  16  16       80.33       13.83     53.43 o
   1   1  17     1268.33     1183.89     41.27 o
   3   1  17     1276.96     1308.48     45.49 o
   5   1  17     1198.60     1120.87     35.91 o
   7   1  17      123.10      148.78     31.22 o
   1   3  17      864.95      828.79     63.82 o
   3   3  17     2743.12     2609.99     63.82 o
   5   3  17      356.07      508.77     50.91 o
   7   3  17       38.49      -55.06     55.06 o
   1   5  17      502.21      498.39     30.33 o
   3   5  17      576.29      599.75     24.67 o
   5   5  17       46.25       83.48     40.57 o
   7   5  17      209.20      228.89     60.03 o
   1   7  17     2209.74     2224.38    181.00 o
   3   7  17      267.97      193.91     30.60 o
   5   7  17      554.85      605.56     36.92 o
   7   7  17      360.99      481.63     61.12 o
   1   9  17     2142.37     2286.71    163.74 o
   3   9  17      365.00      407.29     29.16 o
   5   9  17       43.24       42.26     42.75 o
   7   9  17      238.74      272.30     72.43 o
   1  11  17      556.90      705.18     91.62 o
   3  11  17      494.50      406.28     56.48 o
   5  11  17       11.92      -51.47     51.47 o
   1  13  17       76.35       67.24     46.44 o
   3  13  17       95.28      117.65     30.57 o
   5  13  17      230.72      216.53     55.45 o
   1  15  17      161.00      193.31     61.39 o
   3  15  17       75.62       47.81     49.62 o
   2   0  18     2883.18     3084.07     93.78 o
   6   0  18     1538.50     1502.04     43.03 o
   0   2  18      109.91      106.56     50.04 o
   2   2  18     1110.49     1047.55     46.95 o
   4   2  18      459.99      441.08     29.33 o
   6   2  18      194.37       93.04     33.74 o
   8   2  18       92.91      122.84     48.08 o
   2   4  18     3134.17     2990.98    134.90 o
   4   4  18       81.48      106.71     41.78 o
   6   4  18      958.38     1068.71     46.29 o
   8   4  18      113.16      -14.91     80.69 o
   0   6  18     5017.35     4782.01    401.83 o
   2   6  18      471.29      451.31     34.41 o
   4   6  18      165.18      139.74     36.46 o
   6   6  18      172.45       -5.71     54.58 o
   2   8  18     1604.92     1741.46     68.91 o
   4   8  18       37.43       -6.03     49.37 o
   6   8  18       91.24      -69.73     69.73 o
   0  10  18      816.16      868.59     54.33 o
   2  10  18     1491.40     1459.41     95.29 o
   4  10  18      107.15      125.00     53.80 o
   6  10  18       39.64      113.32     40.87 o
   2  12  18      818.92      913.75     44.37 o
   4  12  18       58.99       45.19     47.92 o
   0  14  18      668.17      739.92     51.89 o
   2  14  18      248.78      121.66     55.97 o
   1   1  19      689.22      602.16     17.01 o
   3   1  19     1357.76     1281.94     30.87 o
   5   1  19      384.96      476.10     26.65 o
   7   1  19      104.57       36.78     36.83 o
   1   3  19      416.10      444.74     26.72 o
   3   3  19      100.24       37.64     39.63 o
   5   3  19      502.46      467.77     31.74 o
   7   3  19      187.06      -61.70     61.70 o
   1   5  19     1910.02     2223.25    108.18 o
   3   5  19      518.85      548.28     26.62 o
   5   5  19      525.28      627.75     68.46 o
   7   5  19      117.98      434.90     91.40 o
   1   7  19       22.31       36.67     35.18 o
   3   7  19       29.26       28.93     39.21 o
   5   7  19       71.97      -12.28     65.82 o
   7   7  19       94.87       99.76     51.50 o
   1   9  19      108.08       -3.57     43.15 o
   3   9  19     1203.09     1388.58     39.24 o
   5   9  19       28.16      -55.64     55.64 o
   1  11  19      322.44      467.78     44.16 o
   3  11  19      109.29      177.31     71.35 o
   5  11  19       11.68        5.55     44.13 o
   1  13  19      522.12      481.38     40.34 o
   3  13  19      291.75      336.06     63.69 o
   0   0  20       18.47      -38.85     71.31 o
   4   0  20     2833.67     2804.76     73.35 o
   2   2  20       75.73       13.87     52.87 o
   4   2  20      492.98      567.03     23.79 o
   6   2  20      344.00      255.32     49.19 o
   0   4  20     1098.61     1075.41    154.43 o
   2   4  20      968.76     1002.10     44.28 o
   4   4  20       28.59       69.86     44.46 o
   6   4  20      200.74      262.03     35.84 o
   2   6  20      252.76      110.28     46.38 o
   4   6  20      150.65      -16.47     51.15 o
   6   6  20       42.87      -26.18     41.39 o
   0   8  20     3576.56     3562.98    161.82 o
   2   8  20      311.29      277.03     35.22 o
   4   8  20      179.06      244.20     62.54 o
   6   8  20       13.98      -50.50     50.50 o
   2  10  20       40.36        3.00     70.93 o
   4  10  20       16.36      -45.11     51.91 o
   0  12  20      236.93      426.21     89.72 o
   2  12  20      133.53      141.59     56.28 o
   4  12  20      125.22        1.76     56.23 o
   1   1  21      624.36      588.40     20.99 o
   3   1  21      297.47      239.21     38.40 o
   5   1  21       90.40      159.27     29.76 o
   7   1  21      144.70       96.86     42.27 o
   1   3  21      410.42      336.57     30.98 o
   3   3  21      680.53      705.46     30.24 o
   5   3  21       53.55      130.65     38.87 o
   1   5  21     1240.01     1106.84     81.69 o
   3   5  21       13.85      112.68     47.11 o
   5   5  21      500.35      595.72     39.14 o
   1   7  21      407.08      425.86     43.36 o
   3   7  21      199.92        0.00    114.16 o
   5   7  21      294.76      383.64     54.60 o
   1   9  21      389.98      266.45     48.41 o
   3   9  21      214.44      118.39     44.37 o
   5   9  21       36.91      -51.39     51.39 o
   1  11  21       41.95      -43.44     55.77 o
   3  11  21      306.47      383.91     33.44 o
   1  13  21       15.00      -27.33     61.15 o
   2   0  22     1332.34     1356.63     39.64 o
   6   0  22      172.37      113.18     51.77 o
   0   2  22      723.54      760.52     60.94 o
   2   2  22      156.05      142.54     49.73 o
   4   2  22      160.71      221.86     45.81 o
   6   2  22       48.13       57.01     54.28 o
   2   4  22      177.05      164.38     48.74 o
   4   4  22      418.95      429.29     38.21 o
   6   4  22      120.53      133.16     53.65 o
   0   6  22       58.21      -55.66     55.66 o
   2   6  22      114.44      -44.97     44.97 o
   4   6  22      284.76      319.07     65.39 o
   2   8  22       17.32       42.22     42.50 o
   4   8  22       78.23      177.90     55.73 o
   0  10  22       78.57      123.83     52.51 o
   2  10  22       80.62       17.77     51.01 o
   1   1  23      597.00      606.07     21.31 o
   3   1  23      422.68      416.11     35.11 o
   5   1  23       75.79      100.77     30.37 o
   1   3  23       41.38       92.66     41.71 o
   3   3  23      224.21      244.69     51.80 o
   5   3  23      142.60      155.11     48.34 o
   1   5  23       41.33      133.80     46.02 o
   3   5  23      268.02      406.57     43.63 o
   5   5  23       86.47      124.06     60.62 o
   1   7  23      130.51       69.99     71.19 o
   3   7  23       14.78       61.60     53.06 o
   1   9  23       36.43       52.84     54.96 o
   3   9  23      112.31       61.47     90.39 o
   1  11  23       24.97       47.02     75.64 o
   0   0  24      538.80      364.85     70.69 o
   4   0  24       22.85      -62.00     62.00 o
   2   2  24      181.94      161.19     39.01 o
   4   2  24       61.48      118.52     48.25 o
   0   4  24      644.54      621.36     35.79 o
   2   4  24      116.61      152.15     49.20 o
   4   4  24      130.46       12.01     57.71 o
   2   6  24        9.34       54.76     42.73 o
   4   6  24        7.27      -45.33     52.09 o
   0   8  24       29.11      -62.66     62.66 o
   2   8  24      139.33       -4.16     50.54 o
   1   1  25       19.22      -38.17     38.17 o
   3   1  25       38.82        9.75     33.15 o
   1   3  25      272.89      395.93     35.87 o
   3   3  25       31.39      -41.24     47.69 o
   1   5  25       67.47      -66.78     66.78 o
   3   5  25       23.87      -33.63     79.68 o
   1   7  25      197.29      296.38     50.88 o
   2   0  26      306.65      219.99     75.42 o
   0   2  26       24.95        0.00    105.12 o
   2   2  26       57.09      -42.09     62.77 o
   2   4  26       76.99      -38.63     80.78 o
   0   6  26      150.49      296.31     99.77 o
   1   1  27       25.54       -8.88     42.38 o
 
